# Supplementary material for: Potassium extrusion by plant cells: evolution from an emergency valve to a driver of long‐distance transport
Source: New Phytol. 2024 Oct 27;245(1):69–87. doi: 10.1111/nph.20207 (PMC11617655; doi:10.1111/nph.20207)
Supplement: Supplementary file 2 — Table S1 Information on sources used to generate the phylogenetic trees. Please note: Wiley is not responsible for the content or functionality of any Supporting Information supplied by the authors. Any queries (other than missing material) should be directed to the New Phytologist Central Office. [file NPH-245-69-s001.xlsx]

## Sheet: Infos
Family	Name	Accession(s)	Source	Specie
ALMT	Amt-XP_006830081.1		NCBI	Amborella trichopoda
ALMT	Amt-XP_006838424.1		NCBI	Amborella trichopoda
ALMT	Amt-XP_006838425.1		NCBI	Amborella trichopoda
ALMT	Amt-XP_006847704.3		NCBI	Amborella trichopoda
ALMT	Amt-XP_006850728.1		NCBI	Amborella trichopoda
ALMT	Amt-XP_006854629.2		NCBI	Amborella trichopoda
ALMT	Amt-XP_020531336.1		NCBI	Amborella trichopoda
ALMT	AtALMT1	AT1G08430.1	TAIR	Arabidopsis thaliana
ALMT	AtALMT2	AT1G08440.1	TAIR	Arabidopsis thaliana
ALMT	AtALMT3	AT1G18420.1	TAIR	Arabidopsis thaliana
ALMT	AtALMT4	AT1G25480.1	TAIR	Arabidopsis thaliana
ALMT	AtALMT5	AT1G68600.1	TAIR	Arabidopsis thaliana
ALMT	AtALMT6	AT2G17470.2	TAIR	Arabidopsis thaliana
ALMT	AtALMT7	AT2G27240.1	TAIR	Arabidopsis thaliana
ALMT	AtALMT8	AT3G11680.2	TAIR	Arabidopsis thaliana
ALMT	AtALMT9	AT3G18440.1	TAIR	Arabidopsis thaliana
ALMT	AtALMT10	AT4G00910.1	TAIR	Arabidopsis thaliana
ALMT	AtALMT11	AT4G17585.1	TAIR	Arabidopsis thaliana
ALMT	AtALMT12	AT4G17970.1	TAIR	Arabidopsis thaliana
ALMT	AtALMT13	AT5G46600.1	TAIR	Arabidopsis thaliana
ALMT	AtALMT14	AT5G46610.1	TAIR	Arabidopsis thaliana
ALMT	Cb-GBG86213.1		NCBI	Chara braunii
ALMT	Kn-GAQ81186.1		NCBI	Klebsormidium nitens
ALMT	Kn-GAQ85239.1		NCBI	Klebsormidium nitens
ALMT	Mp3g01810.1		marchantia.info	Marchantia polymorpha
ALMT	Mp3g25480.1		marchantia.info	Marchantia polymorpha
ALMT	Mp4g14650.1		marchantia.info	Marchantia polymorpha
ALMT	Mp7g05600.1		marchantia.info	Marchantia polymorpha
ALMT	Os-KAF2946318.1		NCBI	Oryza sativa Japonica Group
ALMT	OsALMT1	MSU:LOC_Os04g34010 RAP:Os04g0417000	aramemnon	Oryza sativa Japonica Group
ALMT	OsALMT2	MSU:LOC_Os10g42180 RAP:Os10g0572100	aramemnon	Oryza sativa Japonica Group
ALMT	OsALMT3	MSU:LOC_Os02g49790 RAP:Os02g0730600	aramemnon	Oryza sativa Japonica Group
ALMT	OsALMT4	MSU:LOC_Os01g12210 RAP:Os01g0221600	aramemnon	Oryza sativa Japonica Group
ALMT	OsALMT5	MSU:LOC_Os01g53570 RAP:Os01g0737500 NCBI:XP_025880250.1	NCBI	Oryza sativa Japonica Group
ALMT	OsALMT6	MSU:LOC_Os06g15779 RAP:Os06g0268800	aramemnon	Oryza sativa Japonica Group
ALMT	OsALMT7	MSU:LOC_Os02g45160 RAP:Os02g0673100	aramemnon	Oryza sativa Japonica Group
ALMT	OsALMT8	MSU:LOC_Os04g47930 RAP:Os04g0567200	aramemnon	Oryza sativa Japonica Group
ALMT	OsALMT9	MSU:LOC_Os06g22600 RAP:Os06g0331900	aramemnon	Oryza sativa Japonica Group
ALMT	Pa-MA_10203413g0010		plantgenie.org	Picea abies
ALMT	Pa-MA_10301966g0020		plantgenie.org	Picea abies
ALMT	Pa-MA_10358635g0010		plantgenie.org	Picea abies
ALMT	Pa-MA_10433472g0010		plantgenie.org	Picea abies
ALMT	Pa-MA_11604g0010		plantgenie.org	Picea abies
ALMT	Pa-MA_121816g0010		plantgenie.org	Picea abies
ALMT	Pa-MA_122710g0010		plantgenie.org	Picea abies
ALMT	Pa-MA_167740g0020		plantgenie.org	Picea abies
ALMT	Pa-MA_312637g0010		plantgenie.org	Picea abies
ALMT	Pa-MA_332197g0010		plantgenie.org	Picea abies
ALMT	Pa-MA_348997g0010		plantgenie.org	Picea abies
ALMT	Pa-MA_386600g0010		plantgenie.org	Picea abies
ALMT	Pa-MA_53909g0010		plantgenie.org	Picea abies
ALMT	Pa-MA_54611g0010		plantgenie.org	Picea abies
ALMT	Pa-MA_69807g0010		plantgenie.org	Picea abies
ALMT	Pa-MA_79254g0010		plantgenie.org	Picea abies
ALMT	Pa-MA_90634g0010		plantgenie.org	Picea abies
ALMT	Pa-MA_959589g0010		plantgenie.org	Picea abies
ALMT	Pp6c13_5550V6.1		Phytozome	Physcomitrium patens
ALMT	Pp6c17_11770V6.1		Phytozome	Physcomitrium patens
ALMT	Pp6c5_1770V6.1		Phytozome	Physcomitrium patens
ALMT	Pp6c6_13500V6.1		Phytozome	Physcomitrium patens
ALMT	Pp6c7_6480V6.1		Phytozome	Physcomitrium patens
ALMT	Sm-XP_002992826.2		NCBI	Selaginella moellendorffii
ALMT	Sm-XP_024534191.1		NCBI	Selaginella moellendorffii
MaxiK	Cb-GBG80526.1		NCBI	Chara braunii
MaxiK	HsKCNMA1	UniProt:A0A1W2PNH9	UniProt	Homo sapiens
MaxiK	Kn-GAQ81706.1		NCBI	Klebsormidium nitens
MaxiK	Kn-GAQ88204.1		NCBI	Klebsormidium nitens
MaxiK	Mp3g00930.1		marchantia.info	Marchantia polymorpha
MaxiK	Mp3g20950.1		marchantia.info	Marchantia polymorpha
MaxiK	Mp7g12080.1		marchantia.info	Marchantia polymorpha
MaxiK	Pa-MA_10433576g0020		plantgenie.org	Picea abies
MaxiK	Pp-XP_024390170.1		NCBI	Physcomitrium patens
MaxiK	Pp6c25_550V6.1		Phytozome	Physcomitrium patens
MaxiK	Pp6c8_4380V6.1		Phytozome	Physcomitrium patens
MaxiK	Sm-XP_002972667.1		NCBI	Selaginella moellendorffii
MaxiK	Sm-XP_024521187.1		NCBI	Selaginella moellendorffii
MaxiK	Sm-XP_024525214.1		NCBI	Selaginella moellendorffii
MaxiK	Sm-XP_024525361.1		NCBI	Selaginella moellendorffii
Shaker	Amt-XP_006836932.1		NCBI	Amborella trichopoda
Shaker	Amt-XP_006845349.1		NCBI	Amborella trichopoda
Shaker	Amt-XP_006859218.2		NCBI	Amborella trichopoda
Shaker	Amt-XP_011629401.1		NCBI	Amborella trichopoda
Shaker	Amt-XP_020521377.1		NCBI	Amborella trichopoda
Shaker	Amt-XP_020523489.1		NCBI	Amborella trichopoda
Shaker	Amt-XP_020532176.1		NCBI	Amborella trichopoda
Shaker	AtAKT1	At2g26650	TAIR	Arabidopsis thaliana
Shaker	AtAKT2	AtAKT3 At4g22200	TAIR	Arabidopsis thaliana
Shaker	AtAKT5	At4g32500	TAIR	Arabidopsis thaliana
Shaker	AtGORK	At5g37500	TAIR	Arabidopsis thaliana
Shaker	AtKAT1	At5g46240	TAIR	Arabidopsis thaliana
Shaker	AtKAT2	At4g18290	TAIR	Arabidopsis thaliana
Shaker	AtKC1	AtAKT4 AtKAT3 At4g32650	TAIR	Arabidopsis thaliana
Shaker	AtSKOR	At3g02850	TAIR	Arabidopsis thaliana
Shaker	AtSPIK	AtAKT6 At2g25600	TAIR	Arabidopsis thaliana
Shaker	Cb-GBG90213.1		NCBI	Chara braunii
Shaker	Kn-GAQ78951.1		NCBI	Klebsormidium nitens
Shaker	Kn-GAQ79991.1		NCBI	Klebsormidium nitens
Shaker	Kn-GAQ82343.1		NCBI	Klebsormidium nitens
Shaker	Kn-GAQ82666.1		NCBI	Klebsormidium nitens
Shaker	Kn-GAQ84088.1		NCBI	Klebsormidium nitens
Shaker	Kn-GAQ87724.1		NCBI	Klebsormidium nitens
Shaker	Kn-GAQ88172.1		NCBI	Klebsormidium nitens
Shaker	Kn-GAQ88533.1		NCBI	Klebsormidium nitens
Shaker	Kn-GAQ90737.1		NCBI	Klebsormidium nitens
Shaker	Mp2g04950.1		marchantia.info	Marchantia polymorpha
Shaker	Mp5g22750.1		marchantia.info	Marchantia polymorpha
Shaker	OsK1.1	RAP:Os01g0648000 MSU:LOC_Os01g45990 uniprot:Q0JKV1	UniProt	Oryza sativa Japonica Group
Shaker	OsK1.2	RAP:Os07g0175400 MSU:LOC_Os07g07910 uniprot:Q8H569 AKT3	UniProt	Oryza sativa Japonica Group
Shaker	OsK2.1	RAP:Os01g0210700 MSU:LOC_Os01g11250 uniprot:Q5QNI1 KAT2	UniProt	Oryza sativa Japonica Group
Shaker	OsK2.2	RAP:Os01g0756700 MSU:LOC_Os01g55200 uniprot:Q5JM04 KAT3	UniProt	Oryza sativa Japonica Group
Shaker	OsK2.3	RAP:Os02g0245800 MSU:LOC_Os02g14840 uniprot:Q6K3T2 KAT1	UniProt	Oryza sativa Japonica Group
Shaker	OsK3.1	RAP:Os05g0428700 MSU:LOC_Os05g35410 uniprot:Q75HP9 AKT2	UniProt	Oryza sativa Japonica Group
Shaker	OsK4.1	RAP:Os01g0718700 MSU:LOC_Os01g52070 uniprot:A2ZX97 KAT6	UniProt	Oryza sativa Japonica Group
Shaker	OsK4.3	RAP:Os06g0254200 MSU:LOC_Os06g14310 uniprot:Q652U9 KAT4	UniProt	Oryza sativa Japonica Group
Shaker	OsK5.1	RAP:Os04g0445000 MSU:LOC_Os04g36740 uniprot:Q7XUW4 KOR2	UniProt	Oryza sativa Japonica Group
Shaker	OsK5.2	RAP:Os06g0250600 MSU:LOC_Os06g14030 UniProt:Q653P0 KOR1	UniProt	Oryza sativa Japonica Group
Shaker	OsKC1.2	RAP:Os04g0117500 MSU:LOC_Os04g02720 UniProt:Q7XT08	UniProt	Oryza sativa Japonica Group
Shaker	Pa-MA_10432065g0010		plantgenie.org	Picea abies
Shaker	Pa-MA_10436994g0040		plantgenie.org	Picea abies
Shaker	Pa-MA_4531g0010		plantgenie.org	Picea abies
Shaker	Pa-MA_7331g0010		plantgenie.org	Picea abies
Shaker	Pa-MA_77075g0010		plantgenie.org	Picea abies
Shaker	Pp6c1_400V6.2		Phytozome	Physcomitrium patens
Shaker	Pp6c18_7530V6.1		Phytozome	Physcomitrium patens
Shaker	Pp6c2_15830V6.3		Phytozome	Physcomitrium patens
Shaker	Pp6c7_12020V6.1		Phytozome	Physcomitrium patens
Shaker	Sm-XP_024521068.1		NCBI	Selaginella moellendorffii
Shaker	Sm-XP_024532168.1		NCBI	Selaginella moellendorffii
SLAC	Amt-XP_006842896.1		NCBI	Amborella trichopoda
SLAC	Amt-XP_006858025.2		NCBI	Amborella trichopoda
SLAC	Amt-XP_011622835.1		NCBI	Amborella trichopoda
SLAC	Amt-XP_020524627.1		NCBI	Amborella trichopoda
SLAC	AtSLAC1	AT1G12480.1 CDI3 RCD3 OZS1	TAIR	Arabidopsis thaliana
SLAC	AtSLAH1	AT1G62280.1	TAIR	Arabidopsis thaliana
SLAC	AtSLAH2	AT4G27970.1	TAIR	Arabidopsis thaliana
SLAC	AtSLAH3	AT5G24030.1	TAIR	Arabidopsis thaliana
SLAC	AtSLAH4	AT1G62262.1	TAIR	Arabidopsis thaliana
SLAC	Kn-CEO16428.1		NCBI	Klebsormidium nitens
SLAC	Kn-GAQ78266.1		NCBI	Klebsormidium nitens
SLAC	Kn-GAQ79206.1		NCBI	Klebsormidium nitens
SLAC	Kn-GAQ79207.1		NCBI	Klebsormidium nitens
SLAC	LOC_Os01g14520	RAP:Os01g0247700 UniProt:A0A0P0V174	UniProt	Oryza sativa Japonica Group
SLAC	LOC_Os05g13320	RAP:Os05g0219900 UniProt:Q75G55	UniProt	Oryza sativa Japonica Group
SLAC	LOC_Os05g18670	RAP:Os05g0269200 UniProt:Q5W6C1	UniProt	Oryza sativa Japonica Group
SLAC	LOC_Os05g50770	RAP:Os05g0584900 UniPRot:Q0DFK6	UniProt	Oryza sativa Japonica Group
SLAC	LOC_Os07g08350	RAP:Os07g0181100 UniProt:Q6ZLB6	UniProt	Oryza sativa Japonica Group
SLAC	Mp5g18420.1		marchantia.info	Marchantia polymorpha
SLAC	Mp5g19130.1		marchantia.info	Marchantia polymorpha
SLAC	OsSLAC1	MSU:LOC_Os04g48530 RAP:Os04g0574700 UniProt:Q7XTX7	UniProt	Oryza sativa Japonica Group
SLAC	OsSLAC7	MSU:LOC_Os01g28840 RAP:Os01g0385400 UniProt:Q0JML5	UniProt	Oryza sativa Japonica Group
SLAC	OsSLAH2	MSU:LOC_Os01g43460 RAP:Os01g0623200 UniProt:A0A8J8XTH1	UniProt	Oryza sativa Japonica Group
SLAC	OsSLAH3	MSU:LOC_Os01g12680 RAP:Os01g0226600 UniProt:Q5NAK4	UniProt	Oryza sativa Japonica Group
SLAC	Pa-MA_10270970g0010		plantgenie.org	Picea abies
SLAC	Pa-MA_10428033g0010		plantgenie.org	Picea abies
SLAC	Pa-MA_175194g0010		plantgenie.org	Picea abies
SLAC	Pa-UWV48924.1		NCBI	Picea abies
SLAC	Pp6c1_17820V6.3		Phytozome	Physcomitrium patens
SLAC	Pp6c14_8790V6.1		Phytozome	Physcomitrium patens
SLAC	Pp6c2_14510V6.1		Phytozome	Physcomitrium patens
SLAC	Pp6c9_8350V6.1		Phytozome	Physcomitrium patens
SLAC	Sm-XP_002973316.2		NCBI	Selaginella moellendorffii
SLAC	Sm-XP_002984606.2		NCBI	Selaginella moellendorffii
SLAC	Sm-XP_024515180.1		NCBI	Selaginella moellendorffii
SLAC	Sm-XP_024518750.1		NCBI	Selaginella moellendorffii
SLAC	Sm-XP_024537236.1		NCBI	Selaginella moellendorffii
TPK	Amt-XP_006827358.2		NCBI	Amborella trichopoda
TPK	Amt-XP_006840342.1		NCBI	Amborella trichopoda
TPK	Amt-XP_006856284.1		NCBI	Amborella trichopoda
TPK	AtKCO1	AT5G55630.1 TPK1	TAIR	Arabidopsis thaliana
TPK	AtKCO2	AT5G46370.1 TPK2	TAIR	Arabidopsis thaliana
TPK	AtKCO3	AT5G46360.1	TAIR	Arabidopsis thaliana
TPK	AtKCO4	AT1G02510.1 TPK4	TAIR	Arabidopsis thaliana
TPK	AtKCO5	AT4G01840.1 TPK5	TAIR	Arabidopsis thaliana
TPK	AtKCO6	AT4G18160.1 TPK3	TAIR	Arabidopsis thaliana
TPK	Cb-GBG64540.1		NCBI	Chara braunii
TPK	Kn-GAQ82285.1		NCBI	Klebsormidium nitens
TPK	Mp1g24190.1		marchantia.info	Marchantia polymorpha
TPK	Mp4g00270.1		marchantia.info	Marchantia polymorpha
TPK	OsKCO1	MSU:LOC_Os03g54100 RAP:Os03g0752300 UniProt:Q850M0	UniProt	Oryza sativa Japonica Group
TPK	OsKCO2	MSU:LOC_Os07g01810 RAP:Os07g0108800 UniProt:Q8LIN5	UniProt	Oryza sativa Japonica Group
TPK	OsKCO3	MSU:LOC_Os09g12790 RAP:Os09g0299400 UniProt:Q69TN4	UniProt	Oryza sativa Japonica Group
TPK	OsROK	RAP:Os01g0696100 UniProt:B5BNY0	UniProt	Oryza sativa Japonica Group
TPK	Pa-MA_120068g0010		plantgenie.org	Picea abies
TPK	Pa-MA_14898g0010		plantgenie.org	Picea abies
TPK	Pa-MA_170713g0010		plantgenie.org	Picea abies
TPK	Pp6c20_1130V6.2		Phytozome	Physcomitrium patens
TPK	Pp6c20_4420V6.1		Phytozome	Physcomitrium patens
TPK	Pp6c24_8290V6.1		Phytozome	Physcomitrium patens
TPK	Pp6c8_7580V6.1		Phytozome	Physcomitrium patens
TPK	Sm-XP_002976519.2		NCBI	Selaginella moellendorffii
TPK	Sm-XP_002976684.1		NCBI	Selaginella moellendorffii
TPK	Sm-XP_002979857.1		NCBI	Selaginella moellendorffii
TPK	Sm-XP_002982780.1		NCBI	Selaginella moellendorffii
TPK	Sm-XP_024520485.1		NCBI	Selaginella moellendorffii
